# Supplementary material for: OGR1 (GPR68) and TDAG8 (GPR65) Have Antagonistic Effects in Models of Colonic Inflammation
Source: Int J Mol Sci. 2023 Oct 3;24(19):14855. doi: 10.3390/ijms241914855 (PMC10573511; doi:10.3390/ijms241914855)
Supplement: Supplementary file 1 [file ijms-24-14855-s001.zip]

Archive with 2 entries (2 files):
- ijms-2616429-supplementary Figures.pdf
- ijms-2616429-supplementary Table.pdf
